# Supplementary material for: Effect of soil moisture on soil disintegration characteristics of different weathering profiles of collapsing gully in the hilly granitic region, South China
Source: PLoS One. 2018 Dec 31;13(12):e0209427. doi: 10.1371/journal.pone.0209427 (PMC6312242; doi:10.1371/journal.pone.0209427)
Supplement: S1 Table — (XLSX) [file pone.0209427.s001.xlsx]

## Sheet: Sheet1
Soil layer
	2.0-1.0 mm(%)	1.0-0.25 mm(%)	0.25-0.05 mm (%)	0.05-0.002 mm(%)	<0.002 mm(%)		kc value
TC1	9.23782	14.2216	13.8308	29.9024	32.8073			the natural state condition	the air-dried condition			the natural state condition	the air-dried condition
TC2	7.86815	12.6747	12.3408	38.2101	28.9062		TC1	91.5	12.7		GX1	93	7.7
TC3	4.51094	10.1886	17.2667	27.0071	41.0267		TC2	74.8	11.3		GX2	91.3	14.3
TC4	3.04759	17.7283	26.8482	26.1811	26.1949		TC3	58.7	10.7		GX3	82.2	9.7
TC5	5.34104	22.8969	23.8861	37.6324	10.2436		TC4	39.7	11.7		GX4	64.8	11
TC6	19.8434	26.5743	24.0418	25.6668	3.87373		TC5	37	10.3		GX5	50.2	6.7
GX1	8.98835	9.21451	16.7156	28.4294	36.6521		TC6	20.3	6.3		GX6	34.7	5.3
GX2	8.12099	9.07766	17.7924	31.9097	33.0992						GX7	14.3	5
GX3	9.88512	11.8425	21.7218	35.2982	21.2525						GX8	13	5
GX4	8.84945	13.6176	27.4019	34.3498	15.7812
GX5	9.70515	9.19359	32.8153	34.0002	14.2858
GX6	12.1276	15.2011	25.0965	38.6792	8.89566
GX7	14.869	17.4691	24.4402	29.6767	13.5451			the natural state condition	the air-dried condition			the natural state condition	the air-dried condition
GX8	15.8341	17.4701	21.2383	33.9065	11.551		AX1	91.2	16.7		WH1	84.3	19
AX1	19.3199	14.2175	10.3753	22.6172	33.4701		AX2	96.7	17.7		WH2	90	35
AX2	6.22847	9.44167	7.32205	25.3475	51.6603		AX3	87.8	25		WH3	82.2	24.7
AX3	6.38707	9.64804	9.63587	21.055	53.274		AX4	64.2	15.7		WH4	62.5	14.3
AX4	8.64865	7.94083	14.6986	36.7493	31.9626		AX5	43.3	11.7		WH5	37	12.3
AX5	19.8592	14.7841	19.6446	29.0281	16.6839		AX6	21	7.7		WH6	17.7	8
AX6	24.4923	17.6699	22.26	28.44	7.13782		AX7	9.7	6.3		WH7	11.3	5.7
AX7	19.1459	14.869	21.909	35.6248	8.45125		AX8	7.3	5		WH8	7	5
AX8	21.0206	21.7933	25.4226	23.7597	8.00384
WH1	18.53	9.40713	12.5401	26.9021	32.6206
WH2	23.4175	8.7088	9.17833	29.7752	28.9202
WH3	25.7206	8.67719	7.11993	31.6474	26.8348
WH4	22.2551	9.6324	7.01523	37.7135	23.3838
WH5	24.5316	12.7483	8.7254	36.4519	17.5428
WH6	27.7316	13.4976	7.46787	40.3769	10.926
WH7	25.8059	13.8279	14.8333	35.1101	10.4229
WH8	25.1601	13.9026	13.6667	41.5056	5.76505
